# Supplementary material for: Optical Coherence Tomography Velocimetry for In-Line Processing of Biologics: Concentrated and Gelling Monoclonal Antibody Solutions
Source: ACS Eng Au. 2026 Feb 24;6(2):296–306. doi: 10.1021/acsengineeringau.5c00083 (PMC13088178; doi:10.1021/acsengineeringau.5c00083)
Supplement: Supplementary file 1 [file eg5c00083_si_001.zip]

Archive with 3 entries (3 files):
- achemso-demo.bib
- achemso-demo.tex
- BSA.png
