# Supplementary material for: Optical Coherence Tomography Velocimetry for In-Line Processing of Biologics: Concentrated and Gelling Monoclonal Antibody Solutions
Source: ACS Eng Au. 2026 Feb 24;6(2):296–306. doi: 10.1021/acsengineeringau.5c00083 (PMC13088178; doi:10.1021/acsengineeringau.5c00083)
Supplement: Supplementary file 1 [file eg5c00083_si_001.zip › achemso-demo.bib]

@article{sreerama2000estimation,
  title={Estimation of protein secondary structure from circular dichroism spectra: comparison of CONTIN, SELCON, and CDSSTR methods with an expanded reference set},
  author={Sreerama, Narasimha and Woody, Robert W},
  journal={Analytical biochemistry},
  volume={287},
  number={2},
  pages={252--260},
  year={2000},
  publisher={Elsevier}
}
