# Supplementary material for: Optical Coherence Tomography Velocimetry for In-Line Processing of Biologics: Concentrated and Gelling Monoclonal Antibody Solutions
Source: ACS Eng Au. 2026 Feb 24;6(2):296–306. doi: 10.1021/acsengineeringau.5c00083 (PMC13088178; doi:10.1021/acsengineeringau.5c00083)
Supplement: Supplementary file 1 [file eg5c00083_si_001.zip › achemso-demo.tex]

%%%%%%%%%%%%%%%%%%%%%%%%%%%%%%%%%%%%%%%%%%%%%%%%%%%%%%%%%%%%%%%%%%%%%
%% This is a (brief) model paper using the achemso class
%% The document class accepts keyval options, which should include
%% the target journal and optionally the manuscript type. 
%%%%%%%%%%%%%%%%%%%%%%%%%%%%%%%%%%%%%%%%%%%%%%%%%%%%%%%%%%%%%%%%%%%%%
\documentclass[journal=jacsat,manuscript=article]{achemso}

%%%%%%%%%%%%%%%%%%%%%%%%%%%%%%%%%%%%%%%%%%%%%%%%%%%%%%%%%%%%%%%%%%%%%
%% Place any additional packages needed here.  Only include packages
%% which are essential, to avoid problems later. Do NOT use any
%% packages which require e-TeX (for example etoolbox): the e-TeX
%% extensions are not currently available on the ACS conversion
%% servers.
%%%%%%%%%%%%%%%%%%%%%%%%%%%%%%%%%%%%%%%%%%%%%%%%%%%%%%%%%%%%%%%%%%%%%
\usepackage[version=3]{mhchem} % Formula subscripts using \ce{}
\usepackage{xcolor}
\usepackage{graphicx}% Include figure files
\usepackage{dcolumn}% Align table columns on decimal point
%\usepackage[mathlines]{lineno}% Enable numbering of text and display math
%\linenumbers\relax % Commence numbering lines
\usepackage{braket}
\usepackage{etoolbox}
\usepackage{gensymb}   
\usepackage[caption=false]{subfig}
\usepackage{textgreek}
\usepackage{tabularx}
\usepackage{multirow}
%%%%%%%%%%%%%%%%%%%%%%%%%%%%%%%%%%%%%%%%%%%%%%%%%%%%%%%%%%%%%%%%%%%%%
%% If issues arise when submitting your manuscript, you may want to
%% un-comment the next line.  This provides information on the
%% version of every file you have used.
%%%%%%%%%%%%%%%%%%%%%%%%%%%%%%%%%%%%%%%%%%%%%%%%%%%%%%%%%%%%%%%%%%%%%
%%\listfiles

%%%%%%%%%%%%%%%%%%%%%%%%%%%%%%%%%%%%%%%%%%%%%%%%%%%%%%%%%%%%%%%%%%%%%
%% Place any additional macros here.  Please use \newcommand* where
%% possible, and avoid layout-changing macros (which are not used
%% when typesetting).
%%%%%%%%%%%%%%%%%%%%%%%%%%%%%%%%%%%%%%%%%%%%%%%%%%%%%%%%%%%%%%%%%%%%%
\newcommand*\mycommand[1]{\texttt{\emph{#1}}}

%%%%%%%%%%%%%%%%%%%%%%%%%%%%%%%%%%%%%%%%%%%%%%%%%%%%%%%%%%%%%%%%%%%%%
%% Meta-data block
%% ---------------
%% Each author should be given as a separate \author command.
%%
%% Corresponding authors should have an e-mail given after the author
%% name as an \email command. Phone and fax numbers can be given
%% using \phone and \fax, respectively; this information is optional.
%%
%% The affiliation of authors is given after the authors; each
%% \affiliation command applies to all preceding authors not already
%% assigned an affiliation.
%%
%% The affiliation takes an option argument for the short name.  This
%% will typically be something like "University of Somewhere".
%%
%% The \altaffiliation macro should be used for new address, etc.
%% On the other hand, \alsoaffiliation is used on a per author basis
%% when authors are associated with multiple institutions.
%%%%%%%%%%%%%%%%%%%%%%%%%%%%%%%%%%%%%%%%%%%%%%%%%%%%%%%%%%%%%%%%%%%%%
\title[]
  {Supporting Information \\ Optical Coherence Tomography Velocimetry for In-Line Processing of Biologics: Concentrated and Gelling Monoclonal Antibody Solutions}
\author{Conor M. Lewis}\affiliation{Biological Physics Group,
Department of Physics and Astronomy, University of Manchester,
Oxford Road,
Manchester, M13 1LP, UK.}
\author{Owen W. Moore}\affiliation{Biological Physics Group,
Department of Physics and Astronomy, University of Manchester,
Oxford Road,
Manchester, M13 1LP, UK.}


\author{Charles T. Heise}\affiliation{FUJIFILM Biotechnologies UK Ltd,
Billingham, England, TS23 1LH, UK.}
\author{Jennifer Tovey}\affiliation{FUJIFILM Biotechnologies UK Ltd,
Billingham, England, TS23 1LH, UK.}
\author{Thomas A. Waigh}\affiliation{Biological Physics Group,
Department of Physics and Astronomy, University of Manchester,
Oxford Road,
Manchester, M13 1LP, UK.}
\email{thomas.waigh@manchester.ac.uk}
%%%%%%%%%%%%%%%%%%%%%%%%%%%%%%%%%%%%%%%%%%%%%%%%%%%%%%%%%%%%%%%%%%%%%
%% Some journals require a list of abbreviations or keywords to be
%% supplied. These should be set up here, and will be printed after
%% the title and author information, if needed.
%%%%%%%%%%%%%%%%%%%%%%%%%%%%%%%%%%%%%%%%%%%%%%%%%%%%%%%%%%%%%%%%%%%%%

%%%%%%%%%%%%%%%%%%%%%%%%%%%%%%%%%%%%%%%%%%%%%%%%%%%%%%%%%%%%%%%%%%%%%
%% The manuscript does not need to include \maketitle, which is
%% executed automatically.
%%%%%%%%%%%%%%%%%%%%%%%%%%%%%%%%%%%%%%%%%%%%%%%%%%%%%%%%%%%%%%%%%%%%%
\begin{document}

%%%%%%%%%%%%%%%%%%%%%%%%%%%%%%%%%%%%%%%%%%%%%%%%%%%%%%%%%%%%%%%%%%%%%
%% The "tocentry" environment can be used to create an entry for the
%% graphical table of contents. It is given here as some journals
%% require that it is printed as part of the abstract page. It will
%% be automatically moved as appropriate.
%%%%%%%%%%%%%%%%%%%%%%%%%%%%%%%%%%%%%%%%%%%%%%%%%%%%%%%%%%%%%%%%%%%%%

%%%%%%%%%%%%%%%%%%%%%%%%%%%%%%%%%%%%%%%%%%%%%%%%%%%%%%%%%%%%%%%%%%%%%
%% The abstract environment will automatically gobble the contents
%% if an abstract is not used by the target journal.
%%%%%%%%%%%%%%%%%%%%%%%%%%%%%%%%%%%%%%%%%%%%%%%%%%%%%%%%%%%%%%%%%%%%%

%%%%%%%%%%%%%%%%%%%%%%%%%%%%%%%%%%%%%%%%%%%%%%%%%%%%%%%%%%%%%%%%%%%%%
%% Start the main part of the manuscript here.
%%%%%%%%%%%%%%%%%%%%%%%%%%%%%%%%%%%%%%%%%%%%%%%%%%%%%%%%%%%%%%%%%%%%%
\newpage


\section{S1: BSA Velocity Profile}
\begin{figure}[h]
\includegraphics[width=0.7\textwidth]{BSA.png}
\caption{Velocity profile $v(r)$ as a function of radial depth into the pipe section, $r$ of a 40 mg mL$^{-1}$ bovine serum albumin (BSA) solution at 7\% pump power. The dashed line corresponds to a fit of the Hagen-Poiseuille equation. }
\end{figure}

\newpage
%\bibliography{achemso-demo}

\end{document}
